# Supplementary material for: SLC24A-mediated calcium exchange as an indispensable component of the diatom cell density-driven signaling pathway
Source: ISME J. 2024 Mar 8;18(1):wrae039. doi: 10.1093/ismejo/wrae039 (PMC10982851; doi:10.1093/ismejo/wrae039)
Supplement: Table_S1_wrae039 [file table_s1_wrae039.xlsx]

## Sheet: Sheet1
Primer list
Name	sequence
ncbi_7196604-F	CCGCTTTCGCTCCTTCTGTTTCC
ncbi_7196604-R	GTCCGTGAGTAACTTCCGCTTCC
ncbi_7198046-F	ACGACGAGATGAAGAAACACGGTAC
ncbi_7198046-R	GCGGCGTTATTCATGGTCAATTCG
ncbi_7200308-F	TCGCTATGGACCCTGACCTTGATG
ncbi_7200308-R	AATCGTTGCCAGTAACTCGTCGTC
ncbi_7200849-F	ACAACCAACCGTACAGGAACCATG
ncbi_7200849-R	CGCAGGCTTCTTCGTAACTCAGG
ncbi_7202813-F	GCCTTCCCTTACTGCCGTCATTAC
ncbi_7202813-R	TGCTTCCATACCCAACATTCCTTCG
ncbi_7203391-F	CTTGGACGAGCAGGGTATTCTTGTG
ncbi_7203391-R	CCACAGAGACCACTTCAGGCAATG
ncbi_7195163-F	ATCGCCGCCGTCAATGCTATTC
ncbi_7195163-R	GCCGAGGTTATCCGAATTGAGGTAG
ncbi_7195265-F	TCGGGCGGATATTGTCTATCTTTGC
ncbi_7195265-R	GACCATCTCCACCAGTTGTTCCTTG
ncbi_7195287-F	GGTTACGCATATACTGGTGGTGGTC
ncbi_7195287-R	GTAGTCCGTTGGCTGCTCCTTG
ncbi_7195609-F	CACAGTCATCGTCATCCACCTCAC
ncbi_7195609-R	CAATGCTGTTGGGACCGCTACTAG
ncbi_7198177-F	CGCAACGGACTACAGAACCTCTTC
ncbi_7198177-R	CAACAGCCGACGGAACACCTTC
ncbi_7199091-F	ACGGAGCGACAAGAAACCAATGAG
ncbi_7199091-R	ATCTTCTCGTCCACTGAGCATGTTG
ncbi_7199026-F	GTGCCTGATGGAATGTCACCTGAG
ncbi_7199026-R	GGCCTGCATGGATCGAGACTTG
RPS-F	CGAAGTCAACCAGGAAACCAA
RPS-R	GTGCAAGAGACCGGACATACC
