# Supplementary material for: SLC24A-mediated calcium exchange as an indispensable component of the diatom cell density-driven signaling pathway
Source: ISME J. 2024 Mar 8;18(1):wrae039. doi: 10.1093/ismejo/wrae039 (PMC10982851; doi:10.1093/ismejo/wrae039)
Supplement: Table_S2_wrae039 [file table_s2_wrae039.xlsx]

## Sheet: Sheet1
Table S2 Primer list
Name	sequence
RT-RSPRY-F	ACGAAGAAAACAGCCGTCCT
RT-RSPRY-R	CTTGAGAGACCGAGAAGCCC
RT-ARMCX-F	ACGAAGAAAACAGCCGTCCT
RT-ARMCX-R	CTTGAGAGACCGAGAAGCCC
RT-AP_47612-F	CGCGACAATCAAGGAGGACC
RT-AP_47612-R	CGCAGCAAGGTCTGGTAAGA
RT-AP_39432-F	CCGCAATCGTCATTCGACAC
RT-AP_39432-R	GTTGGTGGTCTCGTGATCGT
RT-PPM-F	TGCCAACTTCACTCGACTCC
RT-PPM-R	GTAATGCCGCAGATGCCAAG
RT-PAP16-F	CTCTCCGGGGTTTGAGGTTC
RT-PAP16-R	GGTATGGGAGCCATCCGAAG
RPS-F	CGAAGTCAACCAGGAAACCAA
RPS-R	GTGCAAGAGACCGGACATACC
