# Supplementary material for: SLC24A-mediated calcium exchange as an indispensable component of the diatom cell density-driven signaling pathway
Source: ISME J. 2024 Mar 8;18(1):wrae039. doi: 10.1093/ismejo/wrae039 (PMC10982851; doi:10.1093/ismejo/wrae039)
Supplement: Table_S3_wrae039 [file table_s3_wrae039.xlsx]

## Sheet: Sheet1
Table S3. Summary of transcriptome sequencing data and transcriptome assembly.
Light	Density		Sample Name	Raw reads	Clean reads	Mapping ratio	Q20	Sequenced_Refer_Genes
White light	Low	1	WL-L-1	49531866	49299600	0.9343	0.9826	0.9604
		2	WL-L-2	46789484	46592836	0.9356	0.9823	0.9597
		3	WL-L-3	46572644	46371396	0.9345	0.9817	0.9558
	Midium	1	WL-M-1	40891118	40703442	0.9432	0.9837	0.9579
		2	WL-M-2	40724786	40541186	0.9425	0.9832	0.9555
		3	WL-M-3	45204994	44992388	0.9419	0.9815	0.956
	High	1	WL-H-1	46676838	46524884	0.9391	0.9817	0.9525
		2	WL-H-2	46201558	45991418	0.9404	0.9826	0.9571
		3	WL-H-3	39537548	39356924	0.9412	0.9823	0.9525
Dark	Low	1	Dark-L-1	46401858	46194394	0.9056	0.9822	0.9513
		2	Dark-L-2	41803400	41582146	0.9122	0.9825	0.9502
		3	Dark-L-3	52184484	51886822	0.9126	0.9836	0.9561
	Midium	1	Dark-M-1	39710426	39371738	0.9294	0.98	0.9479
		2	Dark-M-2	37143480	36822550	0.9322	0.9823	0.9454
		3	Dark-M-3	41136436	40764766	0.9297	0.9823	0.9486
	High	1	Dark-H-1	44337916	43936286	0.9346	0.9822	0.9496
		2	Dark-H-2	46829588	46452350	0.9338	0.9824	0.948
		3	Dark-H-3	38483570	38197104	0.9379	0.9828	0.9461
Blue light	Low	1	BL-L-1	40059584	39829236	0.9353	0.9828	0.9579
		2	BL-L-2	40014420	39814758	0.9388	0.9834	0.9571
		3	BL-L-3	43418396	43162020	0.9369	0.9821	0.9607
	Midium	1	BL-M-1	40167870	40027166	0.7291	0.9823	0.9476
		2	BL-M-2	40891574	40712890	0.9391	0.9831	0.9536
		3	BL-M-3	56004136	55726606	0.936	0.9822	0.9592
	High	1	BL-H-1	49800252	49585746	0.9416	0.9826	0.9567
		2	BL-H-2	38018772	37853058	0.9422	0.9832	0.9552
		3	BL-H-3	37427262	37240402	0.9427	0.9835	0.9537
